# Supplementary material for: In Vitro Mucoadhesive Features of Gliadin Nanoparticles Containing Thiamine Hydrochloride
Source: Pharmaceutics. 2024 Oct 4;16(10):1296. doi: 10.3390/pharmaceutics16101296 (PMC11510220; doi:10.3390/pharmaceutics16101296)
Supplement: Supplementary file 1 [file pharmaceutics-16-01296-s001.zip]

Archive with 1 entries (1 files):
- pharmaceutics-3223016-supplementary.pdf
